# Supplementary material for: Assessment of health-related quality of life of patients with gout and hyperuricemia in the Tianjin area according to the SF-6Dv2 scale
Source: Front Public Health. 2026 Feb 24;14:1744513. doi: 10.3389/fpubh.2026.1744513 (PMC12971963; doi:10.3389/fpubh.2026.1744513)
Supplement: Supplementary file 1 [file Table_1.XLSX]

## Sheet: Sheet1
Group	Age	Number	Years（＜30=1,30-39=2,40-49=3,≥50=4）	Gender（Man=1，Woman=2）	Ethnic group（Han ethnicity=1，Non-han ethnicity=2）	Educational background（Primary school and below=1，Junior high school=2，High school=3，College degree or above=4）	height（cm）	weight（kg）	BMI	BMI（≤23.9=1，＞23.9=2）	Occupation（employed=1，unemployed=2，Retired=3）	Monthly income（YUAN）（≤3000=1,3000-6000=2，＞6000=3）	family history of chronic diseases（Yes=1，No=0）	Duration of illness	The severity of gout due to hyperuricemia	History of smoking（Yes=1，No=2）	History of drinking alcohol（Yes=1，No=2）	Marriage（Yes=1，No=2）	Medical insurance situation（Yes=1，No=2）	Stay up or no（Yes=1，No=2）	Any chronic diseases or no（Yes=1，No=2）	SF-6Dv2	physical function	role limitation	social function	pain	mental health	vitality	Utility Values	Like eating Seafood or dislike（yea=1，no=2）	Triglyceride levels（normal=1，abnormal=2）
Experimental group	78	1	4	1	1	4	173	50	16.7062	1	3	3	1	≥1	severe	2	2	1	1	2	1	332323	3	3	2	3	2	3	0.638	2	1
Experimental group	28	2	1	2	1	3	165	52.5	19.2837	1	1	3	0	＜1	moderate	2	1	2	2	1	2	223344	2	2	3	3	4	4	0.529	2	1
Experimental group	55	3	4	1	1	4	172	60	20.2812	1	1	3	0	≥1	severe	1	1	1	1	2	1	211322	2	1	1	3	2	2	0.817	2	1
Experimental group	37	4	2	1	1	4	172	60	20.2812	1	1	3	0	＜1	moderate	2	1	1	1	2	1	211322	2	1	1	3	2	2	0.817	2	1
Experimental group	66	5	4	2	1	2	157	50	20.2848	1	3	1	1	≥1	severe	2	2	1	1	2	1	322333	3	2	2	3	3	3	0.63	1	1
Experimental group	68	6	4	1	1	1	170	60	20.7612	1	3	2	0	≥1	severe	1	1	1	1	2	1	323433	3	2	3	4	3	3	0.546	2	1
Experimental group	43	7	3	1	1	4	173	63.5	21.2169	1	1	2	1	＜1	severe	2	1	1	1	2	2	221322	2	2	1	3	2	2	0.767	2	1
Experimental group	38	8	2	1	1	4	168	60	21.2585	1	1	3	0	≥1	moderate	1	1	1	1	2	1	212332	2	1	2	3	3	2	0.753	2	1
Experimental group	76	9	4	2	1	2	160	55	21.4844	1	3	2	0	≥1	severe	2	2	1	1	2	1	444444	4	4	4	4	4	4	0.277	2	1
Experimental group	35	10	2	1	1	2	167	60	21.5139	1	3	2	1	≥1	mild	1	1	1	1	1	1	111111	1	1	1	1	1	1	1	1	1
Experimental group	31	11	2	1	1	4	172	64	21.6333	1	2	3	0	≥1	moderate	2	1	1	2	2	2	222332	2	2	2	3	3	2	0.703	1	1
Experimental group	29	12	1	1	1	4	175	67	21.8776	1	1	3	0	＜1	moderate	2	2	1	1	1	2	221433	2	2	1	4	3	3	0.648	2	1
Experimental group	40	13	3	1	1	3	190	80	22.1607	1	1	3	1	≥1	moderate	2	2	1	1	2	2	212432	2	1	2	4	3	2	0.682	2	1
Experimental group	59	14	4	1	1	3	180	72	22.2222	1	1	2	1	≥1	mild	2	1	1	1	2	1	111111	1	1	1	1	1	1	1	2	1
Experimental group	41	15	3	1	1	3	180	72	22.2222	1	1	2	0	＜1	moderate	1	2	1	1	2	1	233443	2	3	3	4	4	3	0.497	2	1
Experimental group	58	16	4	2	1	2	160	57	22.2656	1	3	2	0	≥1	severe	2	1	1	1	2	1	534333	5	3	4	3	3	3	0.26	1	1
Experimental group	47	17	3	1	1	3	183	75	22.3954	1	1	2	1	≥1	moderate	1	1	1	1	2	2	211212	2	1	1	2	1	2	0.886	1	1
Experimental group	28	18	1	1	1	4	188	80	22.6347	1	1	2	0	＜1	severe	1	1	2	1	1	2	221413	2	2	1	4	1	3	0.698	2	1
Experimental group	39	19	2	1	1	2	182	75	22.6422	1	3	2	1	＜1	severe	2	2	2	1	2	1	334434	3	3	4	4	3	4	0.456	2	1
Experimental group	60	20	4	1	1	3	175	70	22.8571	1	3	2	1	≥1	severe	2	2	1	1	2	1	444443	4	4	4	4	4	3	0.325	2	1
Experimental group	29	21	1	1	1	2	168	65	23.03	1	3	2	0	＜1	severe	2	2	1	1	2	1	444533	4	4	4	5	3	3	0.173	2	2
Experimental group	76	22	4	1	1	3	168	65	23.03	1	3	1	0	＜1	severe	1	1	1	1	2	2	433434	4	3	3	4	3	4	0.429	1	2
Experimental group	41	23	3	1	1	2	170	67	23.1834	1	3	2	1	＜1	moderate	2	1	1	1	2	1	222343	2	2	2	3	4	3	0.59	1	2
Experimental group	68	24	4	1	1	3	172	69	23.3234	1	3	3	1	≥1	severe	2	1	1	1	2	1	343433	3	4	3	4	3	3	0.5	1	1
Experimental group	34	25	2	1	1	4	168	66	23.3844	1	1	3	0	＜1	moderate	1	1	2	1	1	1	121132	1	2	1	1	3	2	0.871	2	1
Experimental group	38	26	2	1	1	2	168	66	23.3844	1	1	2	1	＜1	moderate	1	1	1	1	2	2	223321	2	2	3	3	2	1	0.736	1	1
Experimental group	60	27	4	1	1	4	173	70	23.3887	1	2	2	1	＜1	moderate	2	1	1	1	2	1	222223	2	2	2	2	2	3	0.725	1	1
Experimental group	70	28	4	2	1	3	160	60	23.4375	1	3	2	0	＜1	severe	2	2	1	1	2	1	544554	5	4	4	5	5	4	-0.214	1	1
Experimental group	69	29	4	1	1	4	180	76	23.4568	1	1	3	0	＜1	severe	1	2	2	1	2	2	344444	3	4	4	4	4	4	0.337	2	1
Experimental group	32	30	2	1	1	4	172	70	23.6614	1	1	3	1	＜1	mild	2	2	2	1	2	2	111111	1	1	1	1	1	1	1	2	1
Experimental group	36	31	2	1	1	4	172	70	23.6614	1	1	3	1	≥1	moderate	1	2	2	1	2	2	121222	1	2	1	2	2	2	0.841	1	1
Experimental group	70	32	4	1	1	2	172	70	23.6614	1	3	2	0	＜1	severe	1	1	1	1	2	1	443444	4	4	3	4	4	4	0.31	1	1
Experimental group	29	33	1	1	1	3	178	75	23.6713	1	3	2	0	＜1	severe	1	1	1	1	2	1	232433	2	3	2	4	3	3	0.592	2	1
Experimental group	55	34	4	2	1	3	162	62.5	23.815	1	1	3	0	＜1	mild	2	2	1	1	2	2	111111	1	1	1	1	1	1	1	2	1
Experimental group	21	35	1	2	1	4	162	63	24.0055	2	1	2	1	＜1	moderate	2	2	1	1	1	2	111331	1	1	1	3	3	1	0.867	2	1
Experimental group	38	36	2	1	1	4	182	80	24.1517	2	1	3	0	≥1	mild	2	2	1	1	1	2	111111	1	1	1	1	1	1	1	1	1
Experimental group	78	37	4	1	1	2	170	70	24.2215	2	3	2	1	＜1	moderate	2	1	1	1	2	1	111113	1	1	1	1	1	3	0.94	2	1
Experimental group	33	38	2	1	1	4	170	70	24.2215	2	1	3	1	＜1	moderate	1	1	1	1	1	2	235322	2	3	5	3	2	2	0.65	1	1
Experimental group	68	39	4	1	1	2	170	70	24.2215	2	3	2	1	＜1	severe	2	2	1	1	2	1	222332	2	2	2	3	3	2	0.703	1	1
Experimental group	60	40	4	1	1	4	177	76	24.2587	2	3	3	1	＜1	moderate	2	1	1	1	2	2	111332	1	1	1	3	3	2	0.838	2	1
Experimental group	22	41	1	1	1	4	172	72	24.3375	2	2	1	0	＜1	mild	2	2	2	2	1	2	111111	1	1	1	1	1	1	1	2	1
Experimental group	57	42	4	1	1	4	181	80	24.4193	2	1	3	1	≥1	severe	2	2	2	2	1	2	223333	2	2	3	3	3	3	0.659	2	1
Experimental group	68	43	4	1	1	2	176	76	24.5351	2	3	2	0	＜1	severe	2	2	1	1	2	1	233523	2	3	3	5	2	3	0.362	2	1
Experimental group	54	44	4	1	1	4	171	72	24.623	2	1	3	0	≥1	mild	2	2	2	1	1	2	111111	1	1	1	1	1	1	1	1	1
Experimental group	57	45	4	1	1	4	180	80	24.6914	2	1	3	1	＜1	severe	2	2	1	1	1	2	222332	2	2	2	3	3	2	0.703	1	1
Experimental group	32	46	2	2	1	4	162	65	24.7676	2	1	2	1	＜1	moderate	2	2	1	1	1	2	122332	1	2	2	3	3	2	0.741	2	1
Experimental group	59	47	4	1	1	3	174	75	24.7721	2	3	2	1	≥1	mild	1	1	1	1	1	1	111111	1	1	1	1	1	1	1	2	1
Experimental group	53	48	4	1	1	4	168	70	24.8016	2	1	3	1	＜1	severe	2	1	1	1	1	2	233322	2	3	3	3	2	2	0.698	1	1
Experimental group	74	49	4	2	1	1	158	62	24.8358	2	3	2	1	≥1	severe	2	2	1	1	2	1	443443	4	4	3	4	4	3	0.358	1	1
Experimental group	35	50	2	2	1	4	159	63	24.9199	2	2	1	1	＜1	mild	2	2	1	1	1	1	111211	1	1	1	2	1	1	0.953	2	1
Experimental group	42	51	3	1	1	3	171	73	24.9649	2	1	3	1	＜1	severe	1	1	1	1	1	1	322423	3	2	2	4	2	3	0.576	1	1
Experimental group	63	52	4	1	1	4	179	80	24.968	2	3	3	1	≥1	severe	2	1	1	1	2	2	322332	3	2	2	3	3	2	0.661	1	1
Experimental group	32	53	2	1	1	4	173	75	25.0593	2	1	3	1	＜1	moderate	1	1	2	1	1	2	312312	3	1	2	3	1	2	0.761	2	2
Experimental group	19	54	1	1	1	4	183	84	25.0829	2	2	1	0	＜1	moderate	1	1	2	2	1	2	111222	1	1	1	2	2	2	0.891	1	1
Experimental group	32	55	2	1	1	4	183	84	25.0829	2	1	2	0	≥1	moderate	1	1	1	1	1	1	233433	2	3	3	4	3	3	0.579	1	2
Experimental group	64	56	4	1	2	4	184	85	25.1063	2	1	3	0	＜1	severe	1	1	2	1	2	2	333443	3	3	3	4	4	3	0.455	1	2
Experimental group	36	57	2	1	1	4	168	71	25.1559	2	1	3	1	＜1	moderate	2	1	1	1	1	1	111222	1	1	1	2	2	2	0.891	2	2
Experimental group	36	58	2	1	1	3	178	80	25.2493	2	1	2	1	＜1	moderate	1	1	1	1	1	1	111233	1	1	1	2	3	3	0.843	2	2
Experimental group	36	59	2	1	1	4	170	73	25.2595	2	1	3	0	≥1	moderate	2	1	1	1	1	1	211232	2	1	1	2	3	2	0.836	1	2
Experimental group	18	60	1	1	1	2	172	75	25.3515	2	1	2	0	≥1	severe	2	1	1	1	1	1	333533	3	3	3	5	3	3	0.303	1	2
Experimental group	32	61	2	1	1	4	172	75	25.3515	2	1	3	0	＜1	severe	1	2	1	1	1	2	222322	2	2	2	3	2	2	0.72	2	2
Experimental group	44	62	3	1	1	4	178	81	25.565	2	1	2	1	≥1	moderate	2	1	1	1	1	2	111213	1	1	1	2	1	3	0.893	1	2
Experimental group	75	63	4	1	1	4	171	75	25.6489	2	1	3	0	＜1	severe	2	2	2	1	2	2	332433	3	3	2	4	3	3	0.55	2	2
Experimental group	22	64	1	1	1	4	171	75	25.6489	2	2	1	0	≥1	mild	2	2	2	1	1	2	111111	1	1	1	1	1	1	1	1	2
Experimental group	29	65	1	1	1	4	176	80	25.8264	2	1	3	1	＜1	severe	1	1	2	1	1	2	433433	4	3	3	4	3	3	0.477	1	2
Experimental group	47	66	3	1	1	3	170	75	25.9516	2	1	3	1	＜1	severe	1	2	1	1	1	1	332434	3	3	2	4	3	4	0.502	2	2
Experimental group	53	67	4	1	1	2	170	75	25.9516	2	2	2	1	≥1	severe	2	1	1	2	2	1	333433	3	3	3	4	3	3	0.537	1	2
Experimental group	36	68	2	1	1	4	170	75	25.9516	2	1	3	0	＜1	moderate	2	1	1	1	1	1	211332	2	1	1	3	3	2	0.8	2	2
Experimental group	41	69	3	1	1	4	170	75	25.9516	2	1	3	1	＜1	severe	1	1	1	1	1	2	433534	4	3	3	5	3	4	0.195	1	2
Experimental group	45	70	3	1	1	4	170	75	25.9516	2	1	3	1	＜1	severe	2	2	1	1	1	2	322334	3	2	2	3	3	4	0.582	1	2
Experimental group	34	71	2	1	1	2	175	80	26.1224	2	1	2	1	≥1	moderate	2	2	1	1	1	1	111222	1	1	1	2	2	2	0.891	1	2
Experimental group	25	72	1	1	1	4	175	80	26.1224	2	1	3	0	＜1	moderate	1	1	2	1	1	2	112211	1	1	2	2	1	1	0.906	2	2
Experimental group	34	73	2	1	1	4	175	80	26.1224	2	1	2	0	＜1	severe	1	1	2	1	1	1	222332	2	2	2	3	3	2	0.703	1	2
Experimental group	62	74	4	1	1	3	175	80	26.1224	2	3	2	0	＜1	severe	1	1	1	1	2	1	233433	2	3	3	4	3	3	0.579	1	2
Experimental group	50	75	4	1	1	4	175	80	26.1224	2	3	3	0	＜1	severe	2	1	1	1	1	1	433433	4	3	3	4	3	3	0.477	1	2
Experimental group	70	76	4	1	1	4	175	80	26.1224	2	3	3	0	≥1	moderate	2	1	2	1	2	1	221211	2	2	1	2	1	1	0.865	1	2
Experimental group	39	77	2	1	1	2	175	80	26.1224	2	3	2	0	＜1	severe	2	2	1	1	1	1	353444	3	5	3	4	4	4	0.369	2	2
Experimental group	27	78	1	1	1	3	175	80	26.1224	2	1	2	0	≥1	severe	1	1	1	1	1	2	444544	4	4	4	5	4	4	0.028	1	2
Experimental group	86	79	4	2	1	3	160	67	26.1719	2	3	2	0	＜1	severe	2	2	1	1	2	2	221322	2	2	1	3	2	2	0.767	2	2
Experimental group	68	80	4	1	1	3	177	82	26.1738	2	1	2	1	＜1	moderate	1	2	1	2	2	2	221333	2	2	1	3	3	3	0.719	1	2
Experimental group	33	81	2	1	1	4	180	85	26.2346	2	1	3	0	≥1	severe	1	1	1	1	1	2	311322	3	1	1	3	2	2	0.775	1	2
Experimental group	50	82	4	1	1	3	169	75	26.2596	2	2	2	0	≥1	severe	1	1	1	1	1	2	444544	4	4	4	5	4	4	0.043	1	2
Experimental group	60	83	4	1	1	4	165	72	26.4463	2	1	3	0	＜1	severe	2	1	1	1	2	1	444544	4	4	4	5	4	4	0.043	1	2
Experimental group	24	84	1	1	1	4	165	72	26.4463	2	1	3	0	≥1	moderate	2	1	1	1	1	1	122221	1	2	2	2	2	1	0.823	1	2
Experimental group	39	85	2	1	1	4	168	75	26.5731	2	1	2	1	≥1	moderate	2	1	1	1	1	2	221333	2	2	1	3	3	3	0.719	2	2
Experimental group	46	86	3	1	1	3	173	80	26.7299	2	1	2	0	＜1	severe	1	1	1	1	1	2	233522	2	3	3	5	2	2	0.393	2	2
Experimental group	28	87	1	1	1	4	173	80	26.7299	2	1	3	0	≥1	severe	2	1	1	1	1	2	232433	2	3	2	4	3	3	0.592	1	2
Experimental group	28	88	1	1	1	2	173	80	26.7299	2	2	1	0	≥1	moderate	1	1	1	2	1	2	233444	2	3	3	4	4	4	0.449	1	2
Experimental group	50	89	4	1	1	3	174	81	26.7539	2	1	2	1	＜1	severe	1	1	1	1	1	1	443444	4	4	3	4	4	4	0.31	1	2
Experimental group	58	90	4	2	1	3	166	74	26.8544	2	3	2	1	≥1	mild	2	2	2	1	2	1	111111	1	1	1	1	1	1	1	2	2
Experimental group	51	91	4	1	1	2	183	90	26.8745	2	1	3	0	≥1	moderate	1	2	1	1	1	1	233444	2	3	3	4	4	4	0.449	1	2
Experimental group	34	92	2	1	1	4	185	92	26.8809	2	1	3	0	＜1	moderate	2	1	1	1	1	2	322323	3	2	2	3	2	3	0.647	1	2
Experimental group	30	93	2	1	1	4	172	80	27.0416	2	1	3	1	≥1	mild	2	2	2	1	1	2	111111	1	1	1	1	1	1	1	1	2
Experimental group	63	94	4	1	1	2	172	80	27.0416	2	3	2	1	＜1	moderate	2	2	1	1	2	1	232333	2	3	2	3	3	3	0.663	2	2
Experimental group	29	95	1	1	1	4	177	85	27.1314	2	1	3	0	＜1	severe	1	2	2	1	1	2	322214	3	2	2	2	1	4	0.668	1	2
Experimental group	78	96	4	2	1	4	171	80	27.3588	2	1	3	0	≥1	severe	2	2	1	1	2	2	522312	5	2	2	3	1	2	0.396	1	2
Experimental group	61	97	4	1	1	3	176	85	27.4406	2	3	2	0	≥1	moderate	1	2	1	1	1	1	233423	2	3	3	4	2	3	0.596	1	2
Experimental group	45	98	3	1	1	4	178	87	27.4587	2	1	3	1	＜1	severe	1	1	1	1	1	2	222343	2	2	2	3	4	3	0.59	1	2
Experimental group	55	99	4	1	1	4	184	93	27.4693	2	1	3	0	≥1	mild	2	1	1	1	1	2	111111	1	1	1	1	1	1	1	2	2
Experimental group	87	100	4	1	1	1	165	75	27.5482	2	3	3	1	≥1	severe	2	1	1	1	2	1	545424	5	4	5	4	2	4	0.106	2	2
Experimental group	29	101	1	1	1	4	165	75	27.5482	2	3	2	1	≥1	moderate	2	1	1	1	1	1	111122	1	1	1	1	2	2	0.938	1	2
Experimental group	35	102	2	1	1	4	170	80	27.6817	2	1	3	0	＜1	severe	2	1	2	1	1	2	433444	4	3	3	4	4	4	0.347	1	2
Experimental group	73	103	4	1	1	2	175	85	27.7551	2	3	2	1	≥1	mild	2	1	1	1	2	1	111111	1	1	1	1	1	1	1	1	2
Experimental group	55	104	4	1	1	3	175	85	27.7551	2	3	2	0	＜1	moderate	1	2	1	1	2	1	232332	2	3	2	3	3	2	0.694	2	2
Experimental group	31	105	2	1	1	4	175	85	27.7551	2	1	3	1	＜1	mild	2	2	2	1	1	2	111111	1	1	1	1	1	1	1	1	2
Experimental group	48	106	3	1	1	3	178	88	27.7743	2	1	2	1	＜1	moderate	1	1	1	1	1	1	222323	2	2	2	3	2	3	0.689	1	2
Experimental group	69	107	4	1	1	4	180	90	27.7778	2	1	3	0	＜1	severe	1	1	1	1	1	2	444533	4	4	4	5	3	3	0.173	1	2
Experimental group	62	108	4	2	1	3	162	73	27.8159	2	3	2	1	≥1	moderate	2	2	2	1	2	1	223433	2	2	3	4	3	3	0.588	1	2
Experimental group	38	109	2	1	1	3	172	82.5	27.8867	2	1	2	1	≥1	severe	2	1	1	1	1	2	322333	3	2	2	3	3	3	0.63	1	2
Experimental group	39	110	2	1	1	2	174	85	28.075	2	1	2	1	＜1	severe	1	1	1	1	1	1	433423	4	3	3	4	2	3	0.494	2	2
Experimental group	44	111	3	1	1	3	168	80	28.3447	2	1	3	0	≥1	moderate	2	1	1	1	1	2	212322	2	1	2	3	2	2	0.77	2	2
Experimental group	22	112	1	1	2	4	178	90	28.4055	2	1	2	1	≥1	moderate	1	1	2	1	1	2	222413	2	2	2	4	1	3	0.651	1	2
Experimental group	37	113	2	1	1	4	178	90	28.4055	2	1	3	0	≥1	moderate	2	1	1	1	1	2	111112	1	1	1	1	1	2	0.971	1	2
Experimental group	29	114	1	1	1	4	178	90	28.4055	2	1	3	0	＜1	mild	2	1	1	2	1	2	111111	1	1	1	1	1	1	1	1	2
Experimental group	36	115	2	1	1	4	178	90	28.4055	2	1	2	1	＜1	severe	2	1	1	1	1	1	434544	4	3	4	5	4	4	0.08	1	2
Experimental group	46	116	3	1	2	4	175	87	28.4082	2	2	1	0	≥1	moderate	2	2	2	2	1	2	121232	1	2	1	2	3	2	0.824	2	2
Experimental group	36	117	2	1	1	4	172	85	28.7317	2	1	3	1	＜1	severe	2	1	1	2	1	2	211322	2	1	1	3	2	2	0.817	2	2
Experimental group	41	118	3	1	1	1	184	98	28.9461	2	1	2	1	＜1	mild	2	1	1	1	1	1	111112	1	1	1	1	1	2	0.971	1	2
Experimental group	73	119	4	2	1	3	166	80	29.0318	2	3	2	1	≥1	moderate	1	1	1	1	1	1	211322	2	1	1	3	2	2	0.817	1	2
Experimental group	62	120	4	1	1	4	173	87	29.0688	2	2	2	1	≥1	severe	2	1	1	1	2	1	534534	5	3	4	5	3	4	-0.093	1	2
Experimental group	32	121	2	1	1	4	185	100	29.2184	2	1	2	1	≥1	severe	1	1	2	2	1	2	233433	2	3	3	4	3	3	0.579	2	2
Experimental group	32	122	2	1	2	4	185	100	29.2184	2	1	3	0	≥1	moderate	1	2	1	1	1	2	232433	2	3	2	4	3	3	0.592	1	2
Experimental group	80	123	4	2	1	3	160	75	29.2969	2	3	2	1	＜1	severe	2	2	1	1	2	1	445544	4	4	5	5	4	4	0.028	1	2
Experimental group	72	124	4	1	1	1	180	95	29.321	2	3	2	1	≥1	severe	2	1	1	1	2	1	333434	3	3	3	4	3	4	0.489	2	2
Experimental group	38	125	2	1	1	4	178	93	29.3524	2	1	3	1	＜1	severe	1	2	1	1	1	1	322423	3	2	2	4	2	3	0.576	1	2
Experimental group	44	126	3	1	1	4	175	90	29.3878	2	1	3	0	＜1	severe	1	1	1	1	2	1	534533	5	3	4	5	3	3	-0.045	1	2
Experimental group	44	127	3	1	1	3	175	90	29.3878	2	1	3	0	≥1	moderate	1	1	1	1	2	2	233433	2	3	3	4	3	3	0.579	1	2
Experimental group	57	128	4	1	1	3	175	90	29.3878	2	1	2	0	≥1	severe	1	2	1	1	1	1	545544	5	4	5	5	4	4	-0.227	2	1
Experimental group	30	129	2	1	1	4	173	88	29.4029	2	1	3	0	＜1	moderate	1	1	2	1	1	1	221233	2	2	1	2	3	3	0.755	2	1
Experimental group	25	130	1	1	1	4	173	88	29.4029	2	3	3	1	＜1	mild	1	1	1	1	1	1	212111	2	1	2	1	1	1	0.915	1	1
Experimental group	26	131	1	1	1	4	170	85	29.4118	2	1	3	1	≥1	severe	2	1	1	1	1	1	454545	4	5	4	5	4	5	0.034	1	2
Experimental group	23	132	1	1	1	4	170	85	29.4118	2	1	3	0	＜1	severe	2	1	2	1	1	2	232323	2	3	2	3	2	3	0.68	1	2
Experimental group	66	133	4	1	1	3	173	89	29.737	2	1	3	0	＜1	moderate	1	1	1	1	1	2	222332	2	2	2	3	3	2	0.703	2	2
Experimental group	59	134	4	1	1	2	169	85	29.7609	2	2	1	0	≥1	moderate	2	1	1	1	1	1	311113	3	1	1	1	1	3	0.86	1	2
Experimental group	34	135	2	1	1	4	180	97	29.9383	2	2	1	0	＜1	moderate	2	1	1	1	1	2	222333	2	2	2	3	3	3	0.672	1	2
Experimental group	22	136	1	1	2	4	182	100	30.1896	2	2	1	1	≥1	severe	2	2	2	1	1	2	444455	4	4	4	4	5	5	0.267	1	2
Experimental group	42	137	3	1	1	4	175	92.5	30.2041	2	1	3	0	＜1	moderate	2	1	1	1	1	1	434534	4	3	4	5	3	4	0.162	1	2
Experimental group	85	138	4	1	1	4	178	96	30.2992	2	1	3	0	≥1	severe	1	2	2	1	2	1	223322	2	2	3	3	2	2	0.707	2	2
Experimental group	74	139	4	1	1	4	177	95	30.3233	2	2	3	1	＜1	severe	1	1	1	2	2	1	343533	3	4	3	5	3	3	0.266	1	2
Experimental group	24	140	1	1	2	3	175	93	30.3673	2	1	3	1	＜1	severe	1	1	1	1	1	2	311412	3	1	1	4	1	2	0.737	1	2
Experimental group	47	141	3	1	1	3	175	93	30.3673	2	1	2	1	＜1	severe	2	2	1	1	1	1	432533	4	3	2	5	3	3	0.256	2	2
Experimental group	61	142	4	1	1	2	172	90	30.4218	2	3	2	0	≥1	severe	2	2	1	1	2	1	443433	4	4	3	4	3	3	0.44	2	2
Experimental group	28	143	1	1	1	3	180	100	30.8642	2	1	2	0	≥1	moderate	1	2	1	1	1	2	221413	2	2	1	4	1	3	0.698	1	2
Experimental group	31	144	2	1	1	4	184	105	31.0137	2	1	2	0	≥1	moderate	1	1	1	1	1	2	233433	2	3	3	4	3	3	0.579	1	2
Experimental group	41	145	2	1	1	4	175	95	31.0204	2	1	2	0	≥1	moderate	1	1	1	1	1	2	322222	3	2	2	2	2	2	0.714	1	2
Experimental group	33	146	2	1	1	4	182	105	31.6991	2	3	3	0	＜1	severe	1	1	1	1	1	2	334434	3	3	4	4	3	4	0.456	2	2
Experimental group	44	147	3	1	1	4	173	95	31.7418	2	2	2	0	≥1	severe	1	1	1	1	1	1	322312	3	2	2	3	1	2	0.711	2	2
Experimental group	38	148	2	1	1	4	180	103	31.7901	2	1	2	1	＜1	moderate	1	2	1	1	1	2	232433	2	3	2	4	3	3	0.592	1	2
Experimental group	39	149	2	1	1	4	190	115	31.856	2	1	3	0	＜1	severe	2	2	1	1	2	1	333322	3	3	3	3	2	2	0.656	1	2
Experimental group	43	150	3	1	1	4	172	95	32.112	2	1	2	1	＜1	severe	2	1	1	1	1	2	254334	2	5	4	3	3	4	0.531	1	2
Experimental group	57	151	4	1	2	3	172	95	32.112	2	2	2	1	≥1	severe	2	2	2	1	1	1	232223	2	3	2	2	2	3	0.716	2	2
Experimental group	26	152	1	1	1	4	167	90	32.2708	2	1	2	0	≥1	moderate	1	1	2	1	1	2	111212	1	1	1	2	1	2	0.924	1	2
Experimental group	40	153	3	1	1	4	174	98	32.3689	2	1	3	1	≥1	moderate	2	2	1	2	2	1	233433	2	3	3	4	3	3	0.579	1	2
Experimental group	30	154	2	1	1	4	175	100	32.6531	2	1	3	0	≥1	moderate	2	1	1	1	1	1	211222	2	1	1	2	2	2	0.853	1	1
Experimental group	28	155	1	1	1	4	183	110	32.8466	2	1	3	1	＜1	severe	1	2	2	1	1	2	334423	3	3	4	4	2	3	0.521	2	2
Experimental group	39	156	2	1	1	4	160	85	33.2031	2	1	2	0	≥1	severe	2	1	1	1	1	1	232332	2	3	2	3	3	3	0.694	1	2
Experimental group	52	157	4	1	1	4	168	95	33.6593	2	1	3	1	≥1	moderate	2	1	1	1	2	1	221432	2	2	1	4	3	2	0.679	2	1
Experimental group	48	158	3	2	2	3	158	85	34.049	2	1	3	1	＜1	severe	2	2	1	1	1	1	222322	2	2	2	3	2	2	0.72	2	2
Experimental group	59	159	4	1	2	2	175	105	34.2857	2	1	3	0	≥1	severe	2	1	1	1	1	1	311212	3	1	1	2	1	2	0.844	1	2
Experimental group	22	160	1	1	1	4	175	105	34.2857	2	2	1	1	＜1	moderate	2	2	2	1	1	2	222333	2	2	2	3	3	3	0.672	1	2
Experimental group	40	161	3	1	1	2	175	105	34.2857	2	1	3	1	＜1	moderate	2	2	1	1	2	2	232332	2	3	2	3	3	2	0.694	2	2
Experimental group	25	162	1	1	1	4	186	120	34.6861	2	1	3	0	＜1	moderate	2	2	2	1	1	2	111113	1	1	1	1	1	3	0.94	1	2
Experimental group	24	163	1	1	1	4	178	110	34.7178	2	2	1	1	＜1	severe	2	1	2	1	1	2	323433	3	2	3	4	3	3	0.546	1	2
Experimental group	36	164	2	1	1	3	165	95	34.8944	2	2	2	1	≥1	moderate	1	1	1	1	1	1	222232	2	2	2	2	3	2	0.739	1	2
Experimental group	41	165	3	1	1	3	185	120	35.0621	2	1	2	1	≥1	severe	1	2	1	1	2	1	322332	3	2	2	3	3	2	0.661	1	2
Experimental group	60	166	4	1	2	1	160	90	35.1562	2	3	2	1	＜1	severe	1	2	1	1	1	1	331233	3	3	1	2	3	3	0.704	2	2
Experimental group	28	167	1	1	1	4	187	130	37.1758	2	1	2	1	＜1	moderate	1	1	2	2	1	2	222322	2	2	2	3	2	2	0.72	1	2
Experimental group	42	168	3	1	1	4	178	118	37.2428	2	1	3	1	＜1	moderate	1	1	1	1	1	1	221322	2	2	1	3	2	2	0.767	1	2
Experimental group	36	169	2	1	1	4	181	125	38.1551	2	1	3	1	≥1	severe	2	1	1	1	1	1	434543	4	3	4	5	4	3	0.128	1	2
Experimental group	35	170	2	1	2	4	170	114	39.4464	2	1	3	1	≥1	severe	2	1	1	1	1	2	334543	3	3	4	5	4	3	0.188	1	1
Experimental group	48	171	3	1	1	4	178	145	45.7644	2	1	3	1	＜1	moderate	1	1	1	1	1	1	223432	2	2	3	4	3	2	0.619	1	2
control group	32	1	2	1	1	4	1.8	54	16.6667	1	1	2	0	none	none	2	2	1	1	2	2	111122	1	1	1	1	2	2	0.938
control group	19	2	1	1	1	4	176	52	16.7872	1	2	1	1	none	none	2	2	2	2	2	2	222112	2	2	2	1	1	2	0.836
control group	20	3	1	1	1	4	183	60	17.9163	1	2	1	1	none	none	2	2	2	2	1	2	111111	1	1	1	1	1	1	1
control group	20	4	1	2	1	4	170	55	19.0311	1	2	1	1	none	none	1	2	2	2	2	2	211111	2	1	1	1	1	1	0.962
control group	50	5	4	1	1	2	1.73	56	18.7109	1	1	2	0	none	none	2	1	1	1	2	1	113311	1	1	3	3	1	1	0.857
control group	26	6	1	2	1	4	170	55	19.0311	1	1	2	1	none	none	2	2	1	2	2	2	422433	4	2	2	4	3	3	0.499
control group	20	7	1	1	1	4	181	65	19.8407	1	2	1	1	none	none	2	2	2	1	1	2	433333	4	3	3	3	3	3	0.548
control group	38	8	2	1	1	4	182	66	19.9251	1	1	3	1	none	none	2	2	1	1	2	2	111212	1	1	1	2	1	2	0.924
control group	83	9	4	2	2	1	158	50	20.0288	1	3	3	1	none	none	1	2	1	1	2	1	551611	5	5	1	6	1	1	0.081
control group	20	10	1	1	1	4	180	65	20.0617	1	2	1	1	none	none	2	2	2	1	1	2	111111	1	1	1	1	1	1	1
control group	59	11	4	2	1	4	164	54	20.0773	1	1	3	1	none	none	2	2	1	1	2	2	222112	2	2	2	1	1	2	0.836
control group	26	12	1	1	1	4	1.78	64	20.1995	1	1	3	0	none	none	2	2	1	1	1	2	121123	1	2	1	1	2	3	0.857
control group	37	13	2	1	1	4	175	62	20.2449	1	1	3	1	none	none	2	2	1	1	1	2	222233	2	2	2	2	3	3	0.708
control group	52	14	4	2	1	4	164	55	20.4491	1	1	3	1	none	none	2	2	1	1	2	2	111111	1	1	1	1	1	1	1
control group	66	15	4	1	1	3	1.78	65	20.5151	2	3	2	0	none	none	1	1	1	1	2	1	122111	1	2	2	1	1	1	0.903
control group	55	16	4	1	1	3	1.78	65	20.5151	1	1	2	1	none	none	1	1	1	1	2	1	221121	2	2	1	1	2	1	0.879
control group	37	17	2	1	1	4	1.65	56	20.5693	1	1	3	0	none	none	1	1	1	1	1	2	231121	2	3	1	1	2	1	0.87
control group	20	18	1	1	1	4	170	60	20.7612	1	2	1	1	none	none	1	2	2	1	1	2	123343	1	2	3	3	4	3	0.615
control group	27	19	1	1	1	4	170	60	20.7612	1	1	3	1	none	none	2	2	2	1	1	2	122223	1	2	2	2	2	3	0.763
control group	67	20	4	1	1	1	1.7	60	20.7612	1	3	2	1	none	none	2	1	1	1	2	1	132112	1	3	2	1	1	2	0.865
control group	20	21	1	1	1	4	170	60	20.7612	1	2	1	1	none	none	2	2	2	1	2	1	234434	2	3	4	4	3	4	0.498
control group	26	22	1	1	1	4	1.83	70	20.9024	1	1	3	0	none	none	2	1	1	1	1	2	121121	1	2	1	1	2	1	0.917
control group	20	23	1	1	1	4	172	62	20.9573	1	2	1	1	none	none	2	2	2	1	1	1	121122	1	2	1	1	2	2	0.888
control group	28	24	1	1	1	4	180	68	20.9877	1	1	2	1	none	none	2	2	1	1	1	2	141222	1	4	1	2	2	2	0.795
control group	62	25	4	1	1	2	1.73	63	21.0498	1	3	2	1	none	none	1	1	1	1	2	1	211231	2	1	1	2	3	1	0.865
control group	60	26	4	1	1	3	1.75	65	21.2245	1	3	3	0	none	none	1	2	1	1	2	1	321221	3	2	1	2	2	1	0.79
control group	55	27	4	1	1	4	172	63	21.2953	1	1	3	1	none	none	1	2	1	1	1	1	232322	2	3	2	3	2	2	0.711
control group	20	28	1	1	1	4	180	70	21.6049	1	2	1	1	none	none	2	2	2	2	2	2	213321	2	1	3	3	2	1	0.786
control group	36	29	2	1	2	4	173	65	21.7181	1	1	2	1	none	none	1	2	1	1	1	2	111111	1	1	1	1	1	1	1
control group	51	30	4	1	1	3	1.7	63	21.7993	1	1	3	0	none	none	2	2	1	1	2	1	322111	3	2	2	1	1	1	0.823
control group	19	31	1	1	1	4	172	65	21.9713	1	2	1	1	none	none	2	2	2	1	1	2	122122	1	2	2	1	2	2	0.841
control group	50	32	4	1	1	4	177	70	22.3435	1	1	3	0	none	none	1	2	1	1	1	2	233333	2	3	3	3	3	3	0.65
control group	37	33	2	1	1	4	173	67	22.3863	1	1	3	1	none	none	2	2	2	1	1	2	221113	2	2	1	1	1	3	0.852
control group	25	34	1	1	1	4	173	67	22.3863	1	1	2	1	none	none	2	2	2	1	1	2	222222	2	2	2	2	2	2	0.756
control group	44	35	3	2	1	4	165	61	22.4059	1	1	3	1	none	none	2	2	1	1	2	1	343333	3	4	3	3	3	3	0.571
control group	60	36	4	1	2	2	1.78	71	22.4088	1	3	2	1	none	none	2	1	1	1	2	1	312121	3	1	2	1	2	1	0.84
control group	80	37	4	1	1	3	170	65	22.4913	1	3	3	1	none	none	2	2	1	1	2	1	434434	4	3	4	4	3	4	0.396
control group	41	38	3	2	1	4	170	65	22.4913	1	1	2	1	none	none	2	2	1	1	2	2	322112	3	2	2	1	1	2	0.794
control group	21	39	1	1	2	4	1.7	65	22.4913	1	2	1	0	none	none	1	1	2	1	1	2	131122	1	3	1	1	2	2	0.879
control group	40	40	3	1	1	4	170	65	22.4913	1	1	3	1	none	none	1	2	1	1	2	2	111222	1	1	1	2	2	2	0.891
control group	20	41	1	1	2	4	170	65	22.4913	1	2	1	1	none	none	2	2	2	1	1	1	211234	2	1	1	2	3	4	0.757
control group	55	42	4	2	1	4	163	60	22.5827	1	1	2	1	none	none	2	2	1	1	1	2	211111	2	1	1	1	1	1	0.962
control group	55	43	4	2	1	3	163	60	22.5827	1	3	2	1	none	none	2	2	1	1	2	1	212312	2	1	2	3	1	2	0.803
control group	36	44	2	1	1	4	1.76	70	22.5981	1	1	3	0	none	none	2	1	1	1	2	2	121112	1	2	1	1	1	2	0.921
control group	20	45	1	1	1	4	176	70	22.5981	1	2	1	1	none	none	2	2	2	1	1	2	122223	1	2	2	2	2	3	0.763
control group	70	46	4	2	1	3	160	58	22.6562	1	3	2	1	none	none	2	2	1	1	2	2	233233	2	3	3	2	3	3	0.686
control group	35	47	2	1	1	4	173	68	22.7204	1	1	3	1	none	none	2	2	1	1	2	2	111111	1	1	1	1	1	1	1
control group	24	48	1	1	2	4	165	62	22.7732	1	2	1	1	none	none	2	2	2	1	2	2	122122	1	2	2	1	2	2	0.841
control group	19	49	1	1	1	4	174	69	22.7903	1	2	1	1	none	none	2	2	2	1	2	2	222244	2	2	2	2	4	4	0.578
control group	34	50	2	1	1	4	1.75	70	22.8571	1	1	3	0	none	none	1	1	1	1	2	2	112112	1	1	2	1	1	2	0.924
control group	24	51	1	1	1	4	1.75	70	22.8571	1	1	2	0	none	none	1	1	2	1	1	2	111122	1	1	1	1	2	2	0.938
control group	75	52	4	1	2	3	175	70	22.8571	1	3	3	1	none	none	1	2	1	1	2	1	323233	3	2	3	2	3	3	0.653
control group	57	53	4	1	1	4	1.75	70	22.8571	1	3	3	1	none	none	1	1	1	1	2	1	321211	3	2	1	2	1	1	0.823
control group	81	54	4	1	1	1	1.62	60	22.8624	1	3	2	1	none	none	1	1	1	1	2	1	433212	4	3	3	2	1	2	0.665
control group	23	55	1	1	1	4	1.81	75	22.8931	1	1	3	0	none	none	2	2	2	1	1	2	111123	1	1	1	1	2	3	0.907
control group	25	56	1	1	2	4	168	65	23.03	1	3	1	1	none	none	2	2	2	1	2	2	222122	2	2	2	1	2	2	0.803
control group	22	57	1	1	1	4	168	65	23.03	1	2	3	1	none	none	2	2	2	1	2	2	122222	1	2	2	2	2	2	0.794
control group	53	58	4	1	1	4	1.73	69	23.0546	1	3	3	0	none	none	2	2	1	1	2	1	221121	2	2	1	1	2	1	0.879
control group	20	59	1	1	1	4	180	75	23.1481	1	2	1	1	none	none	2	2	2	1	1	1	232324	2	3	2	3	2	4	0.632
control group	55	60	4	1	1	4	180	75	23.1481	1	1	3	1	none	none	1	1	1	1	2	2	211111	2	1	1	1	1	1	0.962
control group	42	61	3	1	1	4	180	75	23.1481	1	2	3	1	none	none	2	2	1	1	1	2	323122	3	2	3	1	2	2	0.748
control group	39	62	2	1	1	4	170	67	23.1834	1	1	3	1	none	none	2	2	1	1	1	2	322122	3	2	2	1	2	2	0.761
control group	54	63	4	1	1	4	175	71	23.1837	1	1	3	1	none	none	2	1	1	1	1	2	112112	1	1	2	1	1	2	0.924
control group	35	64	2	1	1	4	178	74	23.3556	1	1	3	1	none	none	2	2	1	1	1	2	222424	2	2	2	4	2	4	0.57
control group	33	65	2	1	1	4	178	74	23.3556	2	2	2	1	none	none	2	2	1	1	1	2	334344	3	3	4	3	4	4	0.445
control group	55	66	4	2	2	4	160	60	23.4375	1	1	2	1	none	none	1	2	1	1	2	2	322222	3	2	2	2	2	2	0.714
control group	47	67	3	1	2	4	175	72	23.5102	1	1	2	1	none	none	2	2	1	1	2	2	111311	1	1	1	3	1	1	0.917
control group	35	68	2	1	1	4	176	73	23.5666	1	1	3	1	none	none	2	2	1	1	2	2	121124	1	2	1	1	2	4	0.809
control group	20	69	1	1	1	4	176	73	23.5666	1	2	1	1	none	none	2	2	2	1	1	2	131333	1	3	1	3	3	3	0.748
control group	76	70	4	2	1	3	166	65	23.5883	1	3	2	1	none	none	2	2	1	1	2	1	332433	3	3	2	4	3	3	0.55
control group	53	71	4	1	1	2	1.72	70	23.6614	1	3	3	0	none	none	1	1	1	1	2	1	221112	2	2	1	1	1	2	0.883
control group	59	72	4	1	1	4	1.78	75	23.6713	1	3	2	1	none	none	1	2	1	1	2	1	213111	2	1	3	1	1	1	0.902
control group	30	73	2	1	1	4	178	75	23.6713	1	1	3	1	none	none	2	2	1	1	2	2	223335	2	2	3	3	3	5	0.603
control group	51	74	4	1	1	4	168	67	23.7387	1	1	3	0	none	none	2	2	1	1	2	2	111111	1	1	1	1	1	1	1
control group	48	75	3	1	1	4	1.6	61	23.8281	1	1	3	0	none	none	2	1	1	1	2	1	211211	2	1	1	2	1	1	0.915
control group	68	76	4	2	1	4	165	65	23.8751	1	3	2	1	none	none	2	2	1	1	2	1	222322	2	2	2	3	2	2	0.72
control group	42	77	3	2	1	4	165	65	23.8751	1	1	2	1	none	none	2	2	1	1	1	2	211333	2	1	1	3	3	3	0.769
control group	62	78	4	1	1	2	1.65	65	23.8751	1	3	1	0	none	none	1	1	1	1	2	1	211211	2	1	1	2	1	1	0.915
control group	35	79	2	2	1	4	165	65	23.8751	1	1	3	1	none	none	2	2	1	1	2	2	221323	2	2	1	3	2	3	0.736
control group	41	80	3	1	1	4	164	65	24.1672	2	1	3	1	none	none	2	2	1	1	1	2	211323	2	1	1	3	2	3	0.786
control group	20	81	1	1	1	4	176	75	24.2123	2	2	1	1	none	none	2	2	2	1	1	2	244254	2	4	4	2	5	4	0.484
control group	20	82	1	1	2	4	170	70	24.2215	2	2	1	1	none	none	2	2	2	1	1	2	212322	2	1	2	3	2	2	0.77
control group	61	83	4	1	1	4	1.7	70	24.2215	2	3	3	0	none	none	2	1	1	1	2	1	322411	3	2	2	4	1	1	0.669
control group	72	84	4	2	1	3	165	66	24.2424	2	3	2	1	none	none	2	2	1	1	2	1	233333	2	3	3	3	3	3	0.65
control group	59	85	4	1	1	4	172	72	24.3375	2	1	2	1	none	none	2	1	1	1	1	2	322323	3	2	2	3	2	3	0.647
control group	27	86	1	1	1	4	181	80	24.4193	2	1	2	1	none	none	2	2	1	1	1	2	111112	1	1	1	1	1	2	0.971
control group	57	87	4	2	1	4	165	66.5	24.4261	2	2	2	1	none	none	2	2	1	1	1	1	223223	2	2	3	2	2	3	0.712
control group	52	88	4	2	1	4	150	55	24.4444	2	1	2	1	none	none	2	2	1	1	1	2	111112	1	1	1	1	1	2	0.971
control group	35	89	2	1	1	4	1.75	75	24.4898	2	1	3	1	none	none	2	1	1	1	1	2	121121	1	2	1	1	2	1	0.917
control group	23	90	1	1	1	4	169	70	24.5089	2	3	1	1	none	none	2	1	2	1	1	2	411111	4	1	1	1	1	1	0.86
control group	22	91	1	1	1	4	169	70	24.5089	2	2	1	1	none	none	2	2	2	1	1	1	134223	1	3	4	2	2	3	0.708
control group	59	92	4	1	1	3	1.8	80	24.6914	2	1	2	1	none	none	2	1	1	1	1	1	221121	2	2	1	1	2	1	0.879
control group	29	93	1	1	1	4	173	74	24.7252	2	1	2	1	none	none	2	1	1	1	1	2	111111	1	1	1	1	1	1	1
control group	33	94	2	1	1	4	1.73	74	24.7252	2	1	3	1	none	none	2	1	2	1	1	2	111113	1	1	1	1	1	3	0.94
control group	38	95	2	1	1	4	183	83	24.7843	2	1	2	1	none	none	2	1	1	1	1	2	232334	2	3	2	3	3	4	0.615
control group	31	96	2	1	1	4	183	83	24.7843	2	1	2	1	none	none	2	1	2	1	1	2	332122	3	3	2	1	2	2	0.752
control group	41	97	3	1	1	4	1.68	70	24.8016	2	1	3	1	none	none	2	1	1	1	1	2	111111	1	1	1	1	1	1	1
control group	43	98	3	2	1	4	155	60	24.974	2	1	3	1	none	none	2	2	1	1	1	2	132133	1	3	2	1	3	3	0.784
control group	42	99	3	2	1	4	167	70	25.0995	2	1	2	1	none	none	2	2	1	1	1	2	333323	3	3	3	3	2	3	0.625
control group	71	100	4	1	1	4	175	77	25.1429	2	2	3	1	none	none	2	1	1	2	2	2	112232	1	1	2	2	3	2	0.827
control group	35	101	2	1	1	4	178	80	25.2493	2	1	3	1	none	none	2	2	2	1	1	2	111112	1	1	1	1	1	2	0.971
control group	46	102	3	1	1	4	1.65	69	25.3444	2	1	3	1	none	none	2	2	1	1	1	2	131121	1	3	1	1	2	1	0.908
control group	36	103	2	1	1	4	183	85	25.3815	2	1	3	1	none	none	2	1	1	1	1	1	321222	3	2	1	2	2	2	0.761
control group	55	104	4	2	1	4	160	65	25.3906	2	1	3	1	none	none	2	2	1	1	1	1	321112	3	2	1	1	1	2	0.841
control group	36	105	2	1	1	4	1.66	70	25.4028	2	1	3	0	none	none	2	1	1	1	1	2	121132	1	2	1	1	3	2	0.871
control group	19	106	1	1	1	4	175	78	25.4694	2	2	1	1	none	none	2	1	2	1	1	2	132333	1	3	2	3	3	3	0.701
control group	49	107	3	1	1	4	1.77	80	25.5354	2	1	2	0	none	none	1	1	1	1	2	1	231111	2	3	1	1	1	1	0.903
control group	30	108	2	1	1	4	171	75	25.6489	2	1	1	1	none	none	2	1	2	1	1	1	122124	1	2	2	1	2	4	0.762
control group	24	109	1	1	1	4	1.73	77	25.7276	2	1	2	0	none	none	2	1	2	1	1	2	121121	1	2	1	1	2	1	0.917
control group	88	110	4	1	1	2	1.7	75	25.9516	2	3	2	0	none	none	2	2	1	1	2	1	322112	3	2	2	1	1	2	0.794
control group	33	111	2	1	1	4	186	90	26.0146	2	1	2	1	none	none	2	2	1	1	1	2	222223	2	2	2	2	2	3	0.725
control group	37	112	2	1	1	4	173	78	26.0617	2	1	3	1	none	none	2	1	1	1	2	2	122224	1	2	2	2	2	4	0.715
control group	60	113	4	1	1	3	1.76	81	26.1493	2	3	2	0	none	none	1	2	1	1	2	1	223211	2	2	3	2	1	1	0.805
control group	43	114	3	1	1	4	168	74	26.2188	2	1	2	1	none	none	2	1	1	1	1	2	122123	1	2	2	1	2	3	0.81
control group	27	115	1	1	1	4	180	85	26.2346	2	1	2	1	none	none	2	1	1	1	1	2	211112	2	1	1	1	1	2	0.933
control group	59	116	4	2	1	4	158	66	26.4381	2	1	2	1	none	none	2	2	1	1	2	1	111112	1	1	1	1	1	2	0.971
control group	40	117	3	1	1	4	1.77	83	26.493	2	2	2	0	none	none	1	1	1	1	2	1	211221	2	1	1	2	2	1	0.882
control group	59	118	4	1	1	3	1.85	91	26.5888	2	3	3	1	none	none	2	1	1	1	2	1	221221	2	2	1	2	2	1	0.832
control group	59	119	4	1	1	2	1.71	78	26.6749	2	1	3	0	none	none	1	2	1	1	2	1	221211	2	2	1	2	1	1	0.865
control group	77	120	4	2	1	3	156	65	26.7094	2	3	2	1	none	none	2	2	1	1	2	1	433433	4	3	3	4	3	3	0.477
control group	53	121	4	1	1	3	1.76	83	26.7949	2	1	3	0	none	none	2	1	1	1	2	1	221121	2	2	1	1	2	1	0.879
control group	54	122	4	1	1	3	1.78	85	26.8274	2	1	2	1	none	none	1	1	1	1	2	1	221314	2	2	1	3	1	4	0.721
control group	35	123	2	1	1	4	178	85	26.8274	2	1	3	1	none	none	2	2	1	1	2	2	111112	1	1	1	1	1	2	0.971
control group	35	124	2	1	1	4	1.76	84	27.1178	2	1	3	1	none	none	1	1	1	1	2	2	111132	1	1	1	1	3	2	0.921
control group	38	125	2	1	1	4	180	88	27.1605	2	1	3	1	none	none	1	1	1	1	1	2	222222	2	2	2	2	2	2	0.756
control group	35	126	2	1	1	4	180	88	27.1605	2	1	2	1	none	none	1	1	1	1	1	2	122223	1	2	2	2	2	3	0.763
control group	32	127	2	1	1	4	1.71	80	27.3588	2	1	3	0	none	none	2	2	1	1	2	2	111121	1	1	1	1	2	1	0.967
control group	42	128	3	1	1	4	1.74	83	27.4145	2	1	3	1	none	none	1	1	1	1	2	2	122131	1	2	2	1	3	1	0.853
control group	42	129	3	1	1	3	1.79	88	27.4648	2	1	2	0	none	none	1	1	1	1	2	1	212121	2	1	2	1	2	1	0.882
control group	66	130	4	1	1	2	1.8	89	27.4691	2	3	2	0	none	none	1	1	1	1	2	1	211211	2	1	1	2	1	1	0.915
control group	61	131	4	1	1	3	1.65	75	27.5482	2	3	2	0	none	none	1	1	1	1	2	1	221111	2	2	1	1	1	1	0.912
control group	36	132	2	1	1	4	1.75	85	27.7551	2	1	3	0	none	none	2	2	1	1	2	2	112123	1	1	2	1	2	3	0.86
control group	51	133	4	1	1	4	175	85	27.7551	2	1	3	1	none	none	1	1	1	1	2	2	211111	2	1	1	1	1	1	0.962
control group	50	134	4	1	2	4	1.78	88	27.7743	2	3	3	1	none	none	1	1	1	1	2	1	212111	2	1	2	1	1	1	0.915
control group	57	135	4	1	1	1	1.8	90	27.7778	2	3	2	1	none	none	1	1	1	1	2	1	131121	1	3	1	1	2	1	0.908
control group	38	136	2	1	1	4	180	90	27.7778	2	1	3	1	none	none	2	1	1	1	2	2	133313	1	3	3	3	1	3	0.738
control group	54	137	4	1	1	2	1.74	85	28.075	2	3	2	1	none	none	1	1	1	1	2	1	333221	3	3	3	2	2	1	0.721
control group	21	138	1	1	1	4	177	88	28.089	2	2	1	1	none	none	2	2	2	2	1	2	131323	1	3	1	3	2	3	0.765
control group	58	139	4	1	1	2	1.8	92	28.3951	2	3	3	1	none	none	1	2	1	1	2	1	322211	3	2	2	2	1	1	0.776
control group	19	140	1	1	1	4	178	90	28.4055	2	2	2	1	none	none	2	2	2	2	2	2	232452	2	3	2	4	5	2	0.539
control group	60	141	4	1	1	3	1.72	85	28.7317	2	3	2	1	none	none	2	1	1	1	2	1	221121	2	2	1	1	2	1	0.879
control group	53	142	4	2	1	4	158	72	28.8415	2	3	1	1	none	none	2	2	1	1	2	2	122333	1	2	2	3	3	3	0.71
control group	20	143	1	1	1	4	160	75	29.2969	2	2	1	1	none	none	2	1	2	2	1	1	233555	2	3	3	5	5	5	0.205
control group	39	144	2	1	1	4	180	95	29.321	2	2	3	1	none	none	2	2	1	1	1	2	123232	1	2	3	2	3	2	0.764
control group	53	145	4	1	1	4	175	90	29.3878	2	1	3	1	none	none	1	1	1	1	1	1	221121	2	2	1	1	2	1	0.879
control group	20	146	1	1	1	4	1.75	90	29.3878	2	2	1	0	none	none	2	1	2	2	1	2	111132	1	1	1	1	3	2	0.921
control group	45	147	3	1	1	4	1.75	90	29.3878	2	1	2	0	none	none	1	1	1	1	2	1	212111	2	1	2	1	1	1	0.915
control group	43	148	3	1	1	4	170	85	29.4118	2	1	3	1	none	none	1	1	1	1	2	1	111322	1	1	1	3	2	2	0.855
control group	70	149	4	1	1	3	1.62	78	29.7211	2	3	2	1	none	none	1	1	1	1	2	1	221112	2	2	1	1	1	2	0.883
control group	33	150	2	1	1	4	183	100	29.8606	2	1	2	1	none	none	2	1	1	1	1	2	222222	2	2	2	2	2	2	0.756
control group	26	151	1	1	1	4	183	102	30.4578	2	2	3	1	none	none	2	1	2	1	2	2	132114	1	3	2	1	1	4	0.786
control group	50	152	4	1	1	4	176	95	30.6689	2	1	3	1	none	none	2	1	1	1	1	1	221314	2	2	1	3	1	4	0.721
control group	30	153	2	2	1	4	155	75	31.2175	2	1	2	1	none	none	2	1	1	1	1	2	232123	2	3	2	1	2	3	0.763
control group	29	154	1	1	1	4	178	100	31.5617	2	1	2	1	none	none	1	1	1	1	1	2	111121	1	1	1	1	2	1	0.967
control group	21	155	1	1	1	4	183	106	31.6522	2	2	1	1	none	none	1	1	2	2	1	2	222334	2	2	2	3	3	4	0.624
control group	58	156	4	1	1	4	174	96	31.7083	2	1	3	1	none	none	1	1	1	1	2	2	211111	2	1	1	1	1	1	0.962
control group	29	157	1	1	1	4	175	100	32.6531	2	1	1	1	none	none	1	1	2	1	1	2	122222	1	2	2	2	2	2	0.794
control group	54	158	4	1	1	4	174	100	33.0295	2	1	3	1	none	none	2	1	1	1	2	2	111113	1	1	1	1	1	3	0.94
control group	26	159	1	1	1	4	1.73	100	33.4124	2	1	2	0	none	none	1	1	1	1	1	2	121122	1	2	1	1	2	2	0.888
control group	27	160	1	1	1	4	1.73	100	33.4124	2	1	3	0	none	none	2	2	1	1	1	2	111111	1	1	1	1	1	1	1
control group	20	161	1	1	2	4	180	110	33.9506	2	2	2	1	none	none	2	2	2	2	1	2	434522	4	3	4	5	2	2	0.258
control group	33	162	2	1	1	4	175	106	34.6122	2	1	2	1	none	none	2	1	1	1	1	2	222323	2	2	2	3	2	3	0.689
control group	47	163	3	1	1	3	1.74	105	34.6809	2	1	1	0	none	none	1	1	1	1	2	1	211131	2	1	1	1	3	1	0.912
control group	24	164	1	1	2	4	181	114	34.7975	2	1	2	1	none	none	1	1	1	1	2	2	311111	3	1	1	1	1	1	0.92
control group	45	165	3	1	1	4	1.68	100	35.4308	2	1	3	1	none	none	2	1	1	1	2	1	221111	2	2	1	1	1	1	0.912
control group	24	166	1	1	1	4	1.84	124	36.6257	2	1	2	0	none	none	1	1	2	1	1	2	111111	1	1	1	1	1	1	1
control group	21	167	1	1	2	4	188	140	39.6107	2	1	1	1	none	none	2	1	2	2	1	2	122122	1	2	2	1	2	2	0.841
control group	30	168	2	1	1	4	168	116	41.0998	2	1	2	1	none	none	2	1	1	1	1	2	222233	2	2	2	2	3	3	0.708
control group	28	169	1	1	1	4	185	148	43.2432	2	1	3	1	none	none	2	1	1	1	1	2	111111	1	1	1	1	1	1	1
control group	38	170	2	1	1	4	166	130	47.1767	2	1	2	1	none	none	2	1	1	1	1	2	232233	2	3	2	2	3	3	0.699
control group	35	171	2	1	1	4	172	140	47.3229	2	1	1	1	none	none	2	1	1	1	1	2	111111	1	1	1	1	1	1	1

## Sheet: Basic Characteristics 
Basic Characteristics
	Experimental group（171）	control group（171）	p-value	χ²
Gender
Man	154（90.06%）	146（85.38%）	0.188	1.737	The expected count of 0 cells is less than 5
Woman	17（9.94%）	25（14.62%）
Age
Average age (standard deviation) (years)	45.34（16.601）	41.24（16.5996）	0.059	83.761
≤30	32（18.1%）	51（29.82%）	0.089	6.519	The expected count of 0 cells is less than 5
30-39	49（28.65%）	39（22.81%）
40-49	28（16.37%）	21（12.28%）
≥50	62（36.26%）	60（35.09%）
Ethnic group
Han ethnicity	160（93.57%）	156（91.23%）	0.414	0.666	The expected count of 0 cells is less than 5
Non-han ethnicity	11（6.43%）	15（8.77%）
Marriage
Married	132（77.19%）	127（74.27%）	0.528	0.398	The expected count of 0 cells is less than 5
Single	39（22.81%）	44（25.73%）
Educational background
Primary school and below	6（3.51%）	4（2.34%）	0	19.165	fisher
Junior high school	25（14.62%）	10（5.85%）
High school	41（23.98%）	21（12.28%）
College degree or above	99（57.89%）	136（79.53%）
Occupation
employed	109（63.74%）	101（59.06%）	0.081	5.032	The expected count of 0 cells is less than 5
Retired	42（24.56%）	35（20.47%）
unemployed	20（11.70%）	35（20.47%）
Monthly income（RMB）
≤3000YUAN	13（7.60%）	34（19.88%）	0.004	10.878	The expected count of 0 cells is less than 5
3000-6000YUAN	75（43.86%）	65（38.01%）
＞6000YUAN	83（48.54%）	72（42.11%）
Medical insurance situation
Yes	156（91.23%）	158（92.40%）	0.693	0.156	The expected count of 0 cells is less than 5
No	15（8.77%）	13（7.60%）
History of smoking
Yes	72（42.11%）	52（30.41%）	0.024	5.061	The expected count of 0 cells is less than 5
No	99（57.89%）	119（69.59%）
History of drinking alcohol
Yes	106（61.99%）	82（47.95%）	0.009	6.804	The expected count of 0 cells is less than 5
No	65（38.01%）	89（52.05%）
family history of chronic diseases
Yes	88（51.46%）	132（77.19%）	0	24.669	The expected count of 0 cells is less than 5
No	83（48.54%）	39（22.81%）
BMI
≤23.9	34（19.88%）	77（45.03%）	0	24.662	The expected count of 0 cells is less than 5
＞23.9	137（80.12%）	94（54.97%）
Stay up or no
Yes	108（63.16%）	83（48.54%）	0.006	7.411	The expected count of 0 cells is less than 5
No	63（36.84%）	88（51.46%）

## Sheet: Experimental group
	Experimental Group
	physical function	role limitation	social function	pain	mental health	vitality
1	0.205	0.275	0.328	0.135	0.211	0.129
2	0.409	0.304	0.292	0.135	0.228	0.31
3	0.205	0.292	0.228	0.31	0.409	0.386
4	0.14	0.111	0.129	0.298	0.14	0.164
5	0.041	0.018	0.023	0.122	0.012	0.011

## Sheet: control group
	Control Group
	physical function	role limitation	social function	pain	mental health	vitality
1	0.421	0.351	0.497	0.521	0.38	0.362
2	0.404	0.427	0.345	0.234	0.403	0.304
3	0.129	0.199	0.123	0.181	0.181	0.228
4	0.041	0.018	0.035	0.047	0.018	0.094
5	0.005	0.005		0.012	0.018	0.012
6				0.005

## Sheet: Utility Values
Factors	Experimental group	P-value	control group	P-value	P*-value	Experimental Group	Control Group
Years	Average value (standard deviation)		Average value (standard deviation)
≤30	0.653（0.271）	P=0.039	0.785（0.184）	P=0.607	P*=0.018	0.653	0.786	0.133		0.133
30-39	0.697（0.219）		0.806（0.132）		P*=0.005	0.697	0.803	0.106		0.106
40-49	0.594（0.232）		0.840（0.102）		P*＜0.001	0.594	0.84	0.246	3	0.246
≥50	0.556（0.308）		0.803（0.158）		P*＜0.001	0.556	0.803	0.247	1	0.247
Marriage										0
Married	0.591（0.280）	P=0.013	0.817（0.144）	P=0.049	P*＜0.001	0.591	0.817	0.226	5	0.226
Single	0.720（0.209）		0.763（0.178）		P*=0.255	0.72	0.763	0.043		0.043
Educational background										0
High school and below	0.569（0.281）	P=0.032	0.776（0.176）	P=0.46	P*＜0.001	0.569	0.776	0.207		0.207
College degree or above	0.658（0.257）		0.810（0.149）		P*＜0.001	0.658	0.81	0.152		0.152
Occupation										0
employed	0.640（0.258）	P=0.037	0.846（0.117）	P＜0.001	P*＜0.001	0.64	0.846	0.206		0.206
Retired	0.698（0.257）		0.718（0.187）		P*=0.735	0.698	0.718	0.02		0.02
unemployed	0.568（0.282）		0.764（0.175）		P*＜0.001	0.568	0.764	0.196		0.196
Monthly income（RMB）										0
≤3000	0.707（0.237）	P-0.167	0.763（0.170）	P=0.128	P*=0.371	0.707	0.763	0.056		0.056
3000-6000	0.580（0.289）		0.797（0.152）		P*＜0.001	0.58	0.797	0.217		0.217
≥6000	0.643（0.254）		0.827（0.148）		P*＜0.001	0.643	0.827	0.184		0.184
History of smoking										0
Yes	0.600（0.239）	P=0.39	0.837（0.146）	P=0.055	P*＜0.001	0.6	0.837	0.237	4	0.237
No	0.635（0.291）		0.788（0.157）		P*＜0.001	0.636	0.788	0.152		0.152
History of drinking alcohol										0
Yes	0.620（0.270）	P=0.972	0.844（0.120）	P=0.001	P*＜0.001	0.62	0.844	0.224	6	0.224
No	0.622（0.273）		0.765（0.174）		P*＜0.001	0.622	0.765	0.143		0.143
Stay up or no										0
Yes	0.654（0.259）	P=0.036	0.795（0.157）	P=0.502	P*＜0.001	0.654	0.795	0.141		0.141
No	0.564（0.281）		0.811（0.154）		P*＜0.001	0.564	0.811	0.247	1	0.247
Have any chronic diseases or no										0
Yes	0.574（0.298）	P=0.342	0.776（0.171）		P*	0.574	0.776	0.202		0.202
No	0.671（0.227）		0.818（0.144）		P*	0.671	0.818	0.147		0.147
BMI								0
BMI＞23.9	0.623（0.271）	P=0.841			P*			0
BMI≤23.9	0.612（0.271）				P*			0
Triglyceride levels
Hypertriglyceridemia	0.479(0.252)	P＜0.001			P*
Normol triglyceride level	0.771(0.200)				P*
The severity of gout due to hyperuricemia
Slight	0.898(0.093)	P＜0.001
Moderate	0.660(0.161)
Serious	0.403(0.246)
Like eating Seafood or dislike
Yes	0.469(0.267)	P＜0.001
No	0.751（0.196）
Duration of illness
＜1year	0.737(0.226)	P＜0.001
≥1year	0.513(0.264)
